# Supplementary material for: New Acetamide-Sulfonamide-Containing Scaffolds: Antiurease Activity Screening, Structure-Activity Relationship, Kinetics Mechanism, Molecular Docking, and MD Simulation Studies
Source: Molecules. 2023 Jul 13;28(14):5389. doi: 10.3390/molecules28145389 (PMC10386649; doi:10.3390/molecules28145389)
Supplement: Supplementary file 1 [file molecules-28-05389-s001.zip]

Archive with 1 entries (1 files):
- molecules-2418217-supplementary.pdf
